# Supplementary material for: Revised concept of the genus Euryporus Erichson (Coleoptera, Staphylinidae, Staphylininae) and phylogenetic significance of Staphylinini from New Guinea
Source: Zookeys. 2012 Aug 1;(213):51–62. doi: 10.3897/zookeys.213.3210 (PMC3426874; doi:10.3897/zookeys.213.3210)
Supplement: XML Treatment for Euryporus [file zookeys.213.3210-treatment1.xml]

<!DOCTYPE tp:taxon-treatment
  PUBLIC "-//TaxonX//DTD Taxonomic Treatment Publishing DTD v0 20100105//EN" "tax-treatment-NSO.dtd">
<tp:taxon-treatment xmlns:tp="http://www.plazi.org/taxpub"><tp:treatment-meta><mixed-citation publication-type="journal"><person-group><name><surname>Solodovnikov</surname><given-names>Alexey</given-names></name></person-group><article-title>Revised concept of the genus 
                    <italic>Euryporus</italic> Erichson (Coleoptera, Staphylinidae, Staphylininae) and phylogenetic significance of Staphylinini from New Guinea
                </article-title><source>Zookeys</source><day>1</day><month>8</month><year>2012</year><volume>2012</volume><issue>213</issue><fpage>51</fpage><lpage>62</lpage><pub-id pub-id-type="doi">10.3897/zookeys.213.3210</pub-id></mixed-citation></tp:treatment-meta><tp:nomenclature><label>Genus</label><tp:taxon-name>
                    <tp:taxon-name-part taxon-name-part-type="genus">Euryporus</tp:taxon-name-part>
								<object-id xmlns:xlink="http://www.w3.org/1999/xlink" xlink:type="simple">http://species-id.net/wiki/Euryporus</object-id>
								</tp:taxon-name><tp:taxon-authority>Erichson, 1839</tp:taxon-authority></tp:nomenclature><tp:treatment-sec sec-type="Type species"><title>Type species.</title><p><italic><tp:taxon-name>Oxyporus picipes</tp:taxon-name></italic> Paykull, 1800 (fig. 1).</p></tp:treatment-sec><tp:treatment-sec sec-type="Taxonomic history"><title>Taxonomic history.</title><p>The rove beetle genus <italic><tp:taxon-name>Euryporus</tp:taxon-name></italic> Erichson, 1839 was described by <xref ref-type="bibr" rid="B16">Nordmann (1837)</xref> as <italic><tp:taxon-name>Pelecyphorus</tp:taxon-name></italic> to include one European species <italic><tp:taxon-name>Euryporus picipes</tp:taxon-name></italic> (Paykull, 1800) (<xref ref-type="fig" rid="F1">Fig. 1</xref>). Since <italic><tp:taxon-name>Pelecyphorus</tp:taxon-name></italic> Nordmann, 1837 (nec <italic><tp:taxon-name>Pelecyphorus</tp:taxon-name></italic> Dejean, 1834) was a preoccupied name, <xref ref-type="bibr" rid="B4">Erichson (1839)</xref> replaced it with <italic><tp:taxon-name>Euryporus</tp:taxon-name></italic> and described the second species in the genus, <italic><tp:taxon-name>Euryporus puncticollis</tp:taxon-name></italic> from North America (<xref ref-type="bibr" rid="B5">Erichson 1840</xref>). Soon, <italic><tp:taxon-name>Euryporus aeneiventris</tp:taxon-name></italic> Lucas, 1846 and <italic><tp:taxon-name>Euryporus princeps</tp:taxon-name></italic> Wollaston, 1864, both from the West Palearctic region were added (<xref ref-type="bibr" rid="B14">Lucas 1846</xref>; <xref ref-type="bibr" rid="B24">Wollaston 1864</xref>). Later <xref ref-type="bibr" rid="B6">Fauvel (1881</xref>, <xref ref-type="bibr" rid="B7">1884</xref>) described <italic><tp:taxon-name>Euryporus argentatus</tp:taxon-name></italic> Fauvel, 1881 and <italic><tp:taxon-name>Euryporus flavipes</tp:taxon-name></italic> Fauvel, 1884, both from Sumatra. On the contrary, two species were removed from the genus: <xref ref-type="bibr" rid="B20">Sharp (1884)</xref> transferred Erichson's <italic><tp:taxon-name>Euryporus puncticollis</tp:taxon-name></italic> to the genus <italic><tp:taxon-name>Tympanophorus</tp:taxon-name></italic> Nordmann, 1837, while <xref ref-type="bibr" rid="B8">Fauvel (1895)</xref> erected a new genus <italic><tp:taxon-name>Pammegus</tp:taxon-name></italic> (now with twelve species, in the subtribe <tp:taxon-name>Anisolinina</tp:taxon-name>) for his own species <italic><tp:taxon-name>Euryporus flavipes</tp:taxon-name></italic>. Finally, <xref ref-type="bibr" rid="B11">Last (1980</xref>, <xref ref-type="bibr" rid="B12">1987</xref>) described two more species in <italic><tp:taxon-name>Euryporus</tp:taxon-name></italic>: <italic><tp:taxon-name>Euryporus multicavus</tp:taxon-name></italic> Last, 1980 and <italic><tp:taxon-name>Euryporus warisensis</tp:taxon-name></italic> Last, 1987, both from Papua New Guinea.</p><p>As a result, the genus <italic><tp:taxon-name>Euryporus</tp:taxon-name></italic> included six species before this study (e.g., <xref ref-type="bibr" rid="B10">Herman 2001</xref>). Of them the type species <italic><tp:taxon-name>Euryporus picipes</tp:taxon-name></italic> and two other West Palearctic species, <italic><tp:taxon-name>Euryporus aeneiventris</tp:taxon-name></italic>, and <italic><tp:taxon-name>Euryporus princeps</tp:taxon-name></italic>, are very similar to each other and rather well-known (e.g., <xref ref-type="bibr" rid="B3">Coiffait 1978</xref>, <xref ref-type="bibr" rid="B1">Assing and Schülke 2012</xref>). Examination of the type material for the “exotic” <italic><tp:taxon-name>Euryporus argentatus</tp:taxon-name></italic>, <italic><tp:taxon-name>Euryporus multicavus</tp:taxon-name></italic> and <italic><tp:taxon-name>Euryporus warisensis</tp:taxon-name></italic> led to their exclusion from <italic><tp:taxon-name>Euryporus</tp:taxon-name></italic> as explained below.</p></tp:treatment-sec><tp:treatment-sec sec-type="Updated diagnosis, composition and phylogenetic relationships"><title>Updated diagnosis, composition and phylogenetic relationships.</title><p>Without the excluded taxa (see below), <italic><tp:taxon-name>Euryporus</tp:taxon-name></italic> comprises three species very similar to each other: <italic><tp:taxon-name>Euryporus picipes</tp:taxon-name></italic> (Paykull, 1800) widely distributed in Europe (<xref ref-type="fig" rid="F1">Fig. 1</xref>); the West Mediterranean <italic><tp:taxon-name>Euryporus aeneiventris</tp:taxon-name></italic> Lucas, 1846; and <italic><tp:taxon-name>Euryporus princeps</tp:taxon-name></italic> Wollaston, 1864, endemic to the Canary Islands. Male genitalia of all species were illustrated in <xref ref-type="bibr" rid="B3">Coiffait (1978)</xref>.</p><p>Among other genera of the subtribe <tp:taxon-name>Quediina</tp:taxon-name>, <italic><tp:taxon-name>Euryporus</tp:taxon-name></italic> can be distinguished by the following combination of characters: fully developed infraorbital ridges; mandibles elongate with broad basal part but narrow and sharp apical portion; last segment of maxillary palps fusiform, slightly setose; last segment of labial palps enlarged, apically obliquely truncated, densely setose; first antennal segment elongate, as long as second and third antennal segments together; anterior tarsi narrow, not enlarged in both sexes; apical margin of abdominal sternite VIII in both sexes concave, in male without median incision. Other recent descriptions and synopses of the genus can be found in <xref ref-type="bibr" rid="B3">Coiffait (1978)</xref> and <xref ref-type="bibr" rid="B1">Assing and Schülke (2012)</xref>.</p><p><!--PageBreak-->For phylogenetic purposes adult (<xref ref-type="bibr" rid="B21">Solodovnikov 2006</xref>; <xref ref-type="bibr" rid="B23">Solodovnikov and Schomann 2009</xref>) and larval (<xref ref-type="bibr" rid="B17">Pietrykowska-Tudruj et al. 2011</xref>) morphology of <italic><tp:taxon-name>Euryporus picipes</tp:taxon-name></italic> was scored in those character matrixes. The adult-based analysis (<xref ref-type="bibr" rid="B23">Solodovnikov and Schomann 2009</xref>) placed <italic><tp:taxon-name>Euryporus</tp:taxon-name></italic> in the subtribe <tp:taxon-name>Quediina</tp:taxon-name> (in the restricted sense of <xref ref-type="bibr" rid="B2">Chatzimanolis et al. 2010</xref>). Within <tp:taxon-name>Quediina</tp:taxon-name>, it may be related to the lineage formed by the genera <italic><tp:taxon-name>Anaquedius</tp:taxon-name></italic> Casey, 1915, <italic><tp:taxon-name>Hemiquedius</tp:taxon-name></italic> Casey, 1915, <italic><tp:taxon-name>Anchocerus</tp:taxon-name></italic> Fauvel, 1905, <italic><tp:taxon-name>Australotarsius</tp:taxon-name></italic> Solodovnikov et Newton, 2009, and <italic><tp:taxon-name>Acylophorus</tp:taxon-name></italic> Nordmann, 1837 (<xref ref-type="bibr" rid="B23">Solodovnikov and Schomann 2009</xref>; but see additional remarks about alternative hypotheses in <xref ref-type="bibr" rid="B22">Solodovnikov and Newton 2009</xref>). Although <italic><tp:taxon-name>Euryporus</tp:taxon-name></italic> was not included in the molecular study of<!--PageBreak--> <xref ref-type="bibr" rid="B2">Chatzimanolis et al. (2010)</xref> because of unavailable DNA-quality material, the above mentioned lineage was recovered as monophyletic in the Bayesian analysis of that study. The larvae-based analysis (<xref ref-type="bibr" rid="B17">Pietrykowska-Tudruj et al. 2012</xref>) was inconclusive as far as sister relationships of <italic><tp:taxon-name>Euryporus</tp:taxon-name></italic> is concerned.</p><fig id="F1" position="float" orientation="portrait"><label>Figure 1.</label><caption><p><italic><tp:taxon-name>Euryporus picipes</tp:taxon-name></italic>, habitus.</p></caption><graphic xmlns:xlink="http://www.w3.org/1999/xlink" xlink:href="ZooKeys-213-051-g001.jpg" position="float" orientation="portrait" xlink:type="simple"/></fig></tp:treatment-sec><ref-list><ref id="B16"><mixed-citation xmlns:xlink="http://www.w3.org/1999/xlink" xlink:type="simple"><person-group><name name-style="western"><surname>Nordmann</surname><given-names>A von</given-names></name></person-group> (<year>1837</year>) Symbolae ad monographiam staphylinorum. Ex Academiae Caesareae Scientarum 4, Academiae Caesareae Scientarum, Petropoli, 1–167.</mixed-citation></ref><ref id="B4"><mixed-citation xmlns:xlink="http://www.w3.org/1999/xlink" xlink:type="simple"><person-group><name name-style="western"><surname>Erichson</surname><given-names>WF</given-names></name></person-group> (<year>1839</year>)<source> Die Käfer der Mark Brandenburg</source>. <publisher-name>FH Morin</publisher-name>, <publisher-loc>Berlin</publisher-loc>, <fpage>385</fpage>–<lpage>740</lpage>.</mixed-citation></ref><ref id="B5"><mixed-citation xmlns:xlink="http://www.w3.org/1999/xlink" xlink:type="simple"><person-group><name name-style="western"><surname>Erichson</surname><given-names>WF</given-names></name></person-group> (<year>1840</year>)<source> Genera et species Staphylinorum insectorum coleopterorum familiae.</source><publisher-name>FH Morin</publisher-name>, <publisher-loc>Berlin</publisher-loc>, <fpage>40</fpage>–<lpage>954</lpage>.</mixed-citation></ref><ref id="B14"><mixed-citation xmlns:xlink="http://www.w3.org/1999/xlink" xlink:type="simple"><person-group><name name-style="western"><surname>Lucas</surname><given-names>PH</given-names></name></person-group> (<year>1846</year>) Histoire naturelle des animaux articulé. Deuxième partie. Insectes. In: Exploration scientifique de l'Algérie…. Sciences Physiques. Zoologie. 2, Gouvernement Nationale, Paris, 590 pp.</mixed-citation></ref><ref id="B24"><mixed-citation xmlns:xlink="http://www.w3.org/1999/xlink" xlink:type="simple"><person-group><name name-style="western"><surname>Wollaston</surname><given-names>TV</given-names></name></person-group> (<year>1864</year>)<source> Catalogue of the coleopterious insects of the Canaries in the collection of the British Museum.</source><publisher-name>British Museum</publisher-name>, <publisher-loc>London</publisher-loc>, <lpage>648</lpage> pp.</mixed-citation></ref><ref id="B6"><mixed-citation xmlns:xlink="http://www.w3.org/1999/xlink" xlink:type="simple"><person-group><name name-style="western"><surname>Fauvel</surname><given-names>A</given-names></name></person-group> (<year>1881</year>)<article-title> Duae novae Staphylinidae ex India orientali (Sumatra).</article-title><source>Notes from the Leyden Museum </source><volume>3</volume>: <fpage>163</fpage>-<lpage>165</lpage>.</mixed-citation></ref><ref id="B7"><mixed-citation xmlns:xlink="http://www.w3.org/1999/xlink" xlink:type="simple"><person-group><name name-style="western"><surname>Fauvel</surname><given-names>A</given-names></name></person-group> (<year>1884</year>)<article-title> Description of a new species of the coleopterous family Staphylinidae.</article-title><source>Notes from the Leyden Museum </source><volume>6</volume>: <fpage>241</fpage>-<lpage>242</lpage>.</mixed-citation></ref><ref id="B20"><mixed-citation xmlns:xlink="http://www.w3.org/1999/xlink" xlink:type="simple"><person-group><name name-style="western"><surname>Sharp</surname><given-names>DS</given-names></name></person-group> (<year>1884</year>)<article-title> Staphylinidae.</article-title> In: <person-group><name name-style="western"><surname>Porter</surname><given-names>RH</given-names></name></person-group> (<role>Ed.</role>). <issue-title>Biologia Centrali-Americana: Insecta.</issue-title><source>Coleoptera. 1(2). Taylor &amp; Francis, London</source>: <fpage>537</fpage>-<lpage>672</lpage>.</mixed-citation></ref><ref id="B8"><mixed-citation xmlns:xlink="http://www.w3.org/1999/xlink" xlink:type="simple"><person-group><name name-style="western"><surname>Fauvel</surname><given-names>A</given-names></name></person-group> (<year>1895</year>) Staphylinides nouveaux de l'Inde et de la Malaisie. Revue d'Entomologie 14:  180–286.</mixed-citation></ref><ref id="B11"><mixed-citation xmlns:xlink="http://www.w3.org/1999/xlink" xlink:type="simple"><person-group><name name-style="western"><surname>Last</surname><given-names>HR</given-names></name></person-group> (<year>1980</year>)<article-title> Records of New Guinea Staphylinidae (Coleoptera) in the Hungarian Natural History Museum.</article-title><source>Annales Historico-Naturales Musei Nationalis Hungarici </source><volume>72</volume>: <fpage>139</fpage>-<lpage>161</lpage>.</mixed-citation></ref><ref id="B12"><mixed-citation xmlns:xlink="http://www.w3.org/1999/xlink" xlink:type="simple"><person-group><name name-style="western"><surname>Last</surname><given-names>HR</given-names></name></person-group> (<year>1987</year>)<article-title> Staphylinidae from Papua New Guinea in the collections of Bernice P. Bishop Museum Honolulu, Hawaii (Insecta, Coleoptera).</article-title><source>Entomologische Abhandlungen </source><volume>51</volume> (<issue>3</issue>): <fpage>25</fpage>-<lpage>56</lpage>.</mixed-citation></ref><ref id="B10"><mixed-citation xmlns:xlink="http://www.w3.org/1999/xlink" xlink:type="simple"><person-group><name name-style="western"><surname>Herman</surname><given-names>LH</given-names></name></person-group> (<year>2001</year>)<article-title> Catalog of the Staphylinidae (Insecta: Coleoptera). 1758 to the end of the second millennium. IV. Staphylinine group.</article-title><source>Bulletin of the American Museum of Natural History </source><volume>265</volume>: <fpage>2441</fpage>-<lpage>3020</lpage>.</mixed-citation></ref><ref id="B3"><mixed-citation xmlns:xlink="http://www.w3.org/1999/xlink" xlink:type="simple"><person-group><name name-style="western"><surname>Coiffait</surname><given-names>H</given-names></name></person-group> (<year>1978</year>)<article-title> Coléoptères Staphylinidae de la région paléarctique occidentale.</article-title><source>Nouvelle Revue d'Entomologie </source><volume>8</volume> (<issue>4</issue>): <fpage>1</fpage>-<lpage>364</lpage>.</mixed-citation></ref><ref id="B1"><mixed-citation xmlns:xlink="http://www.w3.org/1999/xlink" xlink:type="simple"><person-group><name name-style="western"><surname>Assing</surname><given-names>V</given-names></name><name name-style="western"><surname>Schülke</surname><given-names>M</given-names></name></person-group> (<year>2012</year>)<source> Freude–Harde–Lohse–Klausnitzer – Die Käfer Mitteleuropas. Band 4. Staphylinidae I. Zweite neubearbeitete Auflage. Spektrum Akademischer Verlag, Heidelberg.</source></mixed-citation></ref><ref id="B21"><mixed-citation xmlns:xlink="http://www.w3.org/1999/xlink" xlink:type="simple"><person-group><name name-style="western"><surname>Solodovnikov</surname><given-names>AY</given-names></name></person-group> (<year>2006</year>)<article-title> Revision and phylogenetic assessment of <italic>Afroquedius</italic> gen. nov. from South Africa: toward new concepts of the genus <italic>Quedius</italic>, subtribe Quediina and reclassification of the tribe Staphylinini (Coleoptera: Staphylinidae: Staphylininae).</article-title><source>Annals of the Entomological Society of America </source><volume>99</volume> (<issue>6</issue>): <fpage>1064</fpage>-<lpage>1084</lpage>. doi: <ext-link ext-link-type="uri" xlink:href="http://dx.doi.org/10.1603/0013-8746(2006)99[1064:RAPAOA]2.0.CO;2" xlink:type="simple">10.1603/0013-8746(2006)99[1064:RAPAOA]2.0.CO;2</ext-link></mixed-citation></ref><ref id="B23"><mixed-citation xmlns:xlink="http://www.w3.org/1999/xlink" xlink:type="simple"><person-group><name name-style="western"><surname>Solodovnikov</surname><given-names>A</given-names></name><name name-style="western"><surname>Schomann</surname><given-names>A</given-names></name></person-group> (<year>2009</year>)<article-title> Revised systematics and biogeography of “Quediina” of Subsaharan Africa: new phylogenetic insights into the rove beetle tribe Staphylinini (Coleoptera: Staphylinidae).</article-title><source>Systematic Entomology </source><volume>34</volume>: <fpage>443</fpage>-<lpage>446</lpage>.</mixed-citation></ref><ref id="B17"><mixed-citation xmlns:xlink="http://www.w3.org/1999/xlink" xlink:type="simple"><person-group><name name-style="western"><surname>Pietrykowska-Tudruj</surname><given-names>E</given-names></name><name name-style="western"><surname>Staniec</surname><given-names>B</given-names></name><name name-style="western"><surname>Solodovnikov</surname><given-names>A</given-names></name></person-group> (<year>2011</year>)<article-title> Discovery of the <italic>Quedius antipodum</italic> Sharp larva from New Zealand: phylogenetic test of larval morphology for Staphylinini at the intratribal level (Coleoptera: Staphylinidae).</article-title><source>Systematic Entomology </source><volume>37</volume> (<issue>2</issue>): <fpage>360</fpage>-<lpage>378</lpage>. doi: <ext-link ext-link-type="uri" xlink:href="http://dx.doi.org/10.1111/j.1365-3113.2011.00612.x" xlink:type="simple">10.1111/j.1365-3113.2011.00612.x</ext-link></mixed-citation></ref><ref id="B2"><mixed-citation xmlns:xlink="http://www.w3.org/1999/xlink" xlink:type="simple"><person-group><name name-style="western"><surname>Chatzimanolis</surname><given-names>S</given-names></name><name name-style="western"><surname>Cohen</surname><given-names>I</given-names></name><name name-style="western"><surname>Schomann</surname><given-names>A</given-names></name><name name-style="western"><surname>Solodovnikov</surname><given-names>A</given-names></name></person-group> (<year>2010</year>)<article-title> Molecular phylogeny of the mega-diverse rove beetle tribe Staphylinini (Insecta, Coleoptera, Staphylinidae).</article-title><source>Zoologica Scripta </source><volume>39</volume> (<issue>5</issue>): <fpage>436</fpage>-<lpage>449</lpage>. doi: <ext-link ext-link-type="uri" xlink:href="http://dx.doi.org/10.1111/j.1463-6409.2010.00438.x" xlink:type="simple">10.1111/j.1463-6409.2010.00438.x</ext-link></mixed-citation></ref><ref id="B22"><mixed-citation xmlns:xlink="http://www.w3.org/1999/xlink" xlink:type="simple"><!--PageBreak--><person-group><name name-style="western"><surname>Solodovnikov</surname><given-names>AY</given-names></name><name name-style="western"><surname>Newton</surname><given-names>AF</given-names></name></person-group> (<year>2009</year>) <italic>Australotarsius</italic> – a new genus of the rove beetle tribe Staphylinini from Australia (Coleoptera: Staphylinidae: Staphylininae) Zootaxa2033: 49–57. doi: <ext-link ext-link-type="uri" xlink:href="http://dx.doi.org/10.1111/j.1365-3113.2008.00468.x" xlink:type="simple">10.1111/j.1365-3113.2008.00468.x</ext-link></mixed-citation></ref></ref-list></tp:taxon-treatment>
