# Supplementary material for: Revised concept of the genus Euryporus Erichson (Coleoptera, Staphylinidae, Staphylininae) and phylogenetic significance of Staphylinini from New Guinea
Source: Zookeys. 2012 Aug 1;(213):51–62. doi: 10.3897/zookeys.213.3210 (PMC3426874; doi:10.3897/zookeys.213.3210)
Supplement: XML Treatment for Tympanophorus argentatus [file zookeys.213.3210-treatment2.xml]

<!DOCTYPE tp:taxon-treatment
  PUBLIC "-//TaxonX//DTD Taxonomic Treatment Publishing DTD v0 20100105//EN" "tax-treatment-NSO.dtd">
<tp:taxon-treatment xmlns:tp="http://www.plazi.org/taxpub"><tp:treatment-meta><mixed-citation publication-type="journal"><person-group><name><surname>Solodovnikov</surname><given-names>Alexey</given-names></name></person-group><article-title>Revised concept of the genus 
                    <italic>Euryporus</italic> Erichson (Coleoptera, Staphylinidae, Staphylininae) and phylogenetic significance of Staphylinini from New Guinea
                </article-title><source>Zookeys</source><day>1</day><month>8</month><year>2012</year><volume>2012</volume><issue>213</issue><fpage>51</fpage><lpage>62</lpage><pub-id pub-id-type="doi">10.3897/zookeys.213.3210</pub-id></mixed-citation></tp:treatment-meta><tp:nomenclature><tp:taxon-name>
                        <tp:taxon-name-part taxon-name-part-type="genus">Tympanophorus</tp:taxon-name-part>
                        <tp:taxon-name-part taxon-name-part-type="species">argentatus</tp:taxon-name-part>
								<object-id xmlns:xlink="http://www.w3.org/1999/xlink" xlink:type="simple">http://species-id.net/wiki/Tympanophorus_argentatus</object-id>
								</tp:taxon-name><tp:taxon-authority>(Fauvel, 1881)</tp:taxon-authority><tp:taxon-status xmlns:xlink="http://www.w3.org/1999/xlink" xlink:type="simple">comb. n.</tp:taxon-status><xref ref-type="fig" rid="F2">Figure 2</xref></tp:nomenclature><tp:treatment-sec sec-type="Type material examined"><title>Type material examined.</title><p><bold>Indonesia:</bold> Holotype, female, “<italic><tp:taxon-name>Euryporus argentatus</tp:taxon-name></italic> Fvl. [in Fauvel's handwriting] / Suon Exp. Moeara Laboe 11/77 [circle label]/ Museum Leiden <italic><tp:taxon-name>Euryporus argentatus</tp:taxon-name></italic> det. Fauv. [pre-printed, partly handwritten curatorial label]/ <italic>argentatus</italic> Fauvel n. sp. [handwritten label]/ Holotype <italic><tp:taxon-name>Euryporus argentatus</tp:taxon-name></italic> Fauv. revised by A. Solodovnikov 2012 [red label]/<italic><tp:taxon-name>Tympanophorus argentatus</tp:taxon-name></italic> (Fauvel) A. Solodovnikov det. 2012” (NCBN).</p><p><italic>Comments</italic>. In the original description of <italic><tp:taxon-name>Euryporus argentatus</tp:taxon-name></italic>, <xref ref-type="bibr" rid="B6">Fauvel (1881)</xref> clearly mentioned a single type specimen from “Moeara Laboe” [= Moearalaboeh, now Propinsi Jambi, Indonesia, <named-content xmlns:xlink="http://www.w3.org/1999/xlink" content-type="dwc:verbatimCoordinates" xlink:type="simple">1°29'0"S, 101°3'0"E</named-content>]. Based on the habitus (<xref ref-type="fig" rid="F2">Fig. 2</xref>) and other diagnostic characters, the holotypeand other specimens of <italic><tp:taxon-name>Euryporus argentatus</tp:taxon-name></italic> from the collection of NCBN are conspecific and can be clearly identified as a species of the genus <italic><tp:taxon-name>Tympanophorus</tp:taxon-name></italic> Nordmann, 1837. With the possible exception of <italic><tp:taxon-name>Tympanophorus schenklingi</tp:taxon-name></italic> Bernhauer, 1912 from the Afrotropical region, <italic><tp:taxon-name>Tympanophorus</tp:taxon-name></italic> (e.g., illustrated redescription in <xref ref-type="bibr" rid="B15">Naomi 1983</xref>) is monophyletic (<xref ref-type="bibr" rid="B19">Schillhammer 2004</xref>).</p><p>It is noteworthy that long after the description of <italic><tp:taxon-name>Euryporus argentatus</tp:taxon-name></italic>, <xref ref-type="bibr" rid="B9">Fauvel (1902)</xref> did recognize the correct affiliation of that species. In a short note on page 42 he mentioned “<italic><tp:taxon-name>Tympanophorus argentatus</tp:taxon-name></italic> Fvl. (<italic>rugosus</italic> Waterh.)”, apparently meaning a synonymy of his species with <italic><tp:taxon-name>Tympanophorus rugosus</tp:taxon-name></italic> (C. Waterhouse, 1884). This so vaguely annotated transfer of <italic><tp:taxon-name>Euryporus argentatus</tp:taxon-name></italic> to <italic><tp:taxon-name>Tympanophorus</tp:taxon-name></italic> was overlooked by later authors. For example <xref ref-type="bibr" rid="B10">Herman (2001)</xref> lists both <italic><tp:taxon-name>Euryporus argentatus</tp:taxon-name></italic> Fauvel, 1881 as a valid species and “<italic><tp:taxon-name>Tympanophorus argentatus</tp:taxon-name></italic> Fauvel”, erroneously, as <italic>nomen nudum</italic>. Synonymy of <italic><tp:taxon-name>Tympanophorus argentatus</tp:taxon-name></italic> (Fauvel, 1881) and T. <italic>rugosus</italic> (C. Waterhouse, 1884) remains to be verified.</p><fig id="F2" position="float" orientation="portrait"><label>Figure 2.</label><caption><p><italic><tp:taxon-name>Tympanophorus argentatus</tp:taxon-name></italic>, holotype, habitus.</p></caption><graphic xmlns:xlink="http://www.w3.org/1999/xlink" xlink:href="ZooKeys-213-051-g002.jpg" position="float" orientation="portrait" xlink:type="simple"/></fig></tp:treatment-sec><ref-list><ref id="B6"><mixed-citation xmlns:xlink="http://www.w3.org/1999/xlink" xlink:type="simple"><person-group><name name-style="western"><surname>Fauvel</surname><given-names>A</given-names></name></person-group> (<year>1881</year>)<article-title> Duae novae Staphylinidae ex India orientali (Sumatra).</article-title><source>Notes from the Leyden Museum </source><volume>3</volume>: <fpage>163</fpage>-<lpage>165</lpage>.</mixed-citation></ref><ref id="B15"><mixed-citation xmlns:xlink="http://www.w3.org/1999/xlink" xlink:type="simple"><person-group><name name-style="western"><surname>Naomi</surname><given-names>S-I</given-names></name></person-group> (<year>1983</year>)<article-title> Revision of the subtribe Xanthopygina (Coleoptera, Staphylinidae) of Japan II.</article-title><source>Kontyũ </source><volume>51</volume> (<issue>1</issue>): <fpage>47</fpage>-<lpage>55</lpage>.</mixed-citation></ref><ref id="B19"><mixed-citation xmlns:xlink="http://www.w3.org/1999/xlink" xlink:type="simple"><person-group><name name-style="western"><surname>Schillhammer</surname><given-names>H</given-names></name></person-group> (<year>2004</year>)<article-title> Critical notes on the subtribe Anisolinina with descriptions of nine new species (Coleoptera: Staphylinidae: Staphylininae).</article-title><source>Koleopterologische Rundschau </source><volume>74</volume>: <fpage>251</fpage>-<lpage>277</lpage>.</mixed-citation></ref><ref id="B9"><mixed-citation xmlns:xlink="http://www.w3.org/1999/xlink" xlink:type="simple"><person-group><name name-style="western"><surname>Fauvel</surname><given-names>A</given-names></name></person-group> (<year>1902</year>)<article-title> Bibliographie. Zur Staphyliniden-Fauna von Ceylan, von Dr. Max Bernhauer.</article-title><source>Revue d'Entomologie </source><volume>21</volume>: <fpage>40</fpage>-<lpage>43</lpage>.</mixed-citation></ref><ref id="B10"><mixed-citation xmlns:xlink="http://www.w3.org/1999/xlink" xlink:type="simple"><person-group><name name-style="western"><surname>Herman</surname><given-names>LH</given-names></name></person-group> (<year>2001</year>)<article-title> Catalog of the Staphylinidae (Insecta: Coleoptera). 1758 to the end of the second millennium. IV. Staphylinine group.</article-title><source>Bulletin of the American Museum of Natural History </source><volume>265</volume>: <fpage>2441</fpage>-<lpage>3020</lpage>.</mixed-citation></ref></ref-list></tp:taxon-treatment>
