# Supplementary material for: Revised concept of the genus Euryporus Erichson (Coleoptera, Staphylinidae, Staphylininae) and phylogenetic significance of Staphylinini from New Guinea
Source: Zookeys. 2012 Aug 1;(213):51–62. doi: 10.3897/zookeys.213.3210 (PMC3426874; doi:10.3897/zookeys.213.3210)
Supplement: XML Treatment for Hesperus warisensis [file zookeys.213.3210-treatment3.xml]

<!DOCTYPE tp:taxon-treatment
  PUBLIC "-//TaxonX//DTD Taxonomic Treatment Publishing DTD v0 20100105//EN" "tax-treatment-NSO.dtd">
<tp:taxon-treatment xmlns:tp="http://www.plazi.org/taxpub"><tp:treatment-meta><mixed-citation publication-type="journal"><person-group><name><surname>Solodovnikov</surname><given-names>Alexey</given-names></name></person-group><article-title>Revised concept of the genus 
                    <italic>Euryporus</italic> Erichson (Coleoptera, Staphylinidae, Staphylininae) and phylogenetic significance of Staphylinini from New Guinea
                </article-title><source>Zookeys</source><day>1</day><month>8</month><year>2012</year><volume>2012</volume><issue>213</issue><fpage>51</fpage><lpage>62</lpage><pub-id pub-id-type="doi">10.3897/zookeys.213.3210</pub-id></mixed-citation></tp:treatment-meta><tp:nomenclature><tp:taxon-name>
                        <tp:taxon-name-part taxon-name-part-type="genus">Hesperus</tp:taxon-name-part>
                        <tp:taxon-name-part taxon-name-part-type="species">warisensis</tp:taxon-name-part>
								<object-id xmlns:xlink="http://www.w3.org/1999/xlink" xlink:type="simple">http://species-id.net/wiki/Hesperus_warisensis</object-id>
								</tp:taxon-name><tp:taxon-authority>(Last, 1987)</tp:taxon-authority><tp:taxon-status xmlns:xlink="http://www.w3.org/1999/xlink" xlink:type="simple">comb. n.</tp:taxon-status><xref ref-type="fig" rid="F3">Figures 3–7</xref></tp:nomenclature><tp:treatment-sec sec-type="Type material examined"><title>Type material examined.</title><p><bold>Papua New Guinea:</bold> Holotype, female, “Holotype [red circular label]/ New Guinea Neth. Waris, S. of Hollandia, 450–500 m, VIII-16-23-1959/ T.C. Maa collector Bishop/ <italic><tp:taxon-name>Euryporus warisensis</tp:taxon-name></italic> sp. n. H.R. Last det., Holotype [H.R. Last's label]/ <italic><tp:taxon-name>Hesperus warisensis</tp:taxon-name></italic> (Last) A. Solodovnikov det. 2012” (BPBM).</p><p>Although <italic><tp:taxon-name>Euryporus warisensis</tp:taxon-name></italic> is strikingly different from the Palearctic <italic><tp:taxon-name>Euryporus</tp:taxon-name></italic> (cf. <xref ref-type="fig" rid="F1">Figs 1</xref> and <xref ref-type="fig" rid="F3">3</xref>), <xref ref-type="bibr" rid="B12">Last (1987)</xref> did not provide any justification for his generic placement. Based on the structure of head sutures (rudimentary infraorbital ridges, <xref ref-type="fig" rid="F3">Fig. 5</xref>; present dorsal basal ridge on the neck), prothorax (laterally visible hypomera; superior marginal line turning downwards before anterior angles of pronotum, <xref ref-type="fig" rid="F3">Fig. 6</xref>); anterior angles of pronotum not strongly protruding over anterior margin of prothorax), legs (lacking empodial setae) and other characters, <italic><tp:taxon-name>Euryporus warisensis</tp:taxon-name></italic> is clearly not congeneric with <italic><tp:taxon-name>Euryporus</tp:taxon-name></italic> and in fact belongs to the subtribe <tp:taxon-name>Philonthina</tp:taxon-name>.</p><p>Because of its rather elongate mandibles and maxillary palps (<xref ref-type="fig" rid="F3">Fig. 5</xref>), as well as habitus resemblance, <italic><tp:taxon-name>Euryporus warisensis</tp:taxon-name></italic> could be associated with some species of <italic><tp:taxon-name>Hesperus</tp:taxon-name></italic> from New Guinea like <italic><tp:taxon-name>Hesperus raynori</tp:taxon-name></italic> Last, 1987 and others. As pointed out in <xref ref-type="bibr" rid="B18">Schillhammer (2002)</xref> about <italic><tp:taxon-name>Hesperus</tp:taxon-name></italic> [“…this genus is a dumping ground for species matching a particular set of characters which can hardly suffice to justify a monogeneric treatment”], and demonstrated in the phylogenetic analysis (<xref ref-type="bibr" rid="B13">Li and Zhou 2011</xref>), this genusis not a monophyletic group and needs a revision. In such circumstances placement of <italic><tp:taxon-name>Euryporus warisensis</tp:taxon-name></italic> in <italic><tp:taxon-name>Hesperus</tp:taxon-name></italic> is a practical solution pending further study. As far as I am aware (and personal communication of H. Schillhammer), the enlarged apical labial palpomeres of <italic><tp:taxon-name>Euryporus warisensis</tp:taxon-name></italic> easily distinguish this species from any other known species of <italic><tp:taxon-name>Hesperus</tp:taxon-name></italic>.</p><p>It is noteworthy that on the left side of the pronotum (<xref ref-type="fig" rid="F3">Fig. 7</xref>) the holotype of <italic><tp:taxon-name>Hesperus warisensis</tp:taxon-name></italic> displays a “fake” superior line extended towards anterior angles of pronotum, while the right side has no such structure (<xref ref-type="fig" rid="F3">Fig. 6</xref>). Presumably, the left side of the pronotum in the holotype displays a slight teratology.</p><fig id="F3" position="float" orientation="portrait"><label>Figures 3–7.</label><caption><p><italic><tp:taxon-name>Hesperus warisensis</tp:taxon-name></italic>, holotype: <bold>3</bold> habitus <bold>4</bold> body in ventral view <bold>5</bold> head in ventral view <bold>6</bold> right side of pronotum in lateral view <bold>7</bold> left side of pronotum in lateral view. Blue arrow shows “fake” superior line of pronotum.</p></caption><graphic xmlns:xlink="http://www.w3.org/1999/xlink" xlink:href="ZooKeys-213-051-g003.jpg" position="float" orientation="portrait" xlink:type="simple"/></fig></tp:treatment-sec><tp:treatment-sec><!--Section generated to contain objects referenced in tp:taxon-treatment.--><fig id="F1" position="float" orientation="portrait"><label>Figure 1.</label><caption><p><italic><tp:taxon-name>Euryporus picipes</tp:taxon-name></italic>, habitus.</p></caption><graphic xmlns:xlink="http://www.w3.org/1999/xlink" xlink:href="ZooKeys-213-051-g001.jpg" position="float" orientation="portrait" xlink:type="simple"/></fig></tp:treatment-sec><ref-list><ref id="B12"><mixed-citation xmlns:xlink="http://www.w3.org/1999/xlink" xlink:type="simple"><person-group><name name-style="western"><surname>Last</surname><given-names>HR</given-names></name></person-group> (<year>1987</year>)<article-title> Staphylinidae from Papua New Guinea in the collections of Bernice P. Bishop Museum Honolulu, Hawaii (Insecta, Coleoptera).</article-title><source>Entomologische Abhandlungen </source><volume>51</volume> (<issue>3</issue>): <fpage>25</fpage>-<lpage>56</lpage>.</mixed-citation></ref><ref id="B18"><mixed-citation xmlns:xlink="http://www.w3.org/1999/xlink" xlink:type="simple"><person-group><name name-style="western"><surname>Schillhammer</surname><given-names>H</given-names></name></person-group> (<year>2002</year>)<article-title> Three new Oriental species of <italic>Hesperus</italic> Fauvel (Coleoptera: Staphylinidae).</article-title><source>Koleopterologische Rundschau </source><volume>72</volume>: <fpage>127</fpage>-<lpage>135</lpage>.</mixed-citation></ref><ref id="B13"><mixed-citation xmlns:xlink="http://www.w3.org/1999/xlink" xlink:type="simple"><person-group><name name-style="western"><surname>Li</surname><given-names>L</given-names></name><name name-style="western"><surname>Zhou</surname><given-names>HZ</given-names></name></person-group> (<year>2011</year>) Revision and phylogenetic assessment of the rove beetle genus <italic>Pseudohesperus</italic> Hayashi, with broad reference to the subtribe Philonthina (Coleoptera: Staphylinidae: Staphylinini) Zoological Journal of the Linnean Society 163(3): 679–722. doi: <ext-link ext-link-type="uri" xlink:href="http://dx.doi.org/10.1111/j.1096-3642.2011.00731.x" xlink:type="simple">10.1111/j.1096-3642.2011.00731.x</ext-link></mixed-citation></ref></ref-list></tp:taxon-treatment>
