# Supplementary material for: Revised concept of the genus Euryporus Erichson (Coleoptera, Staphylinidae, Staphylininae) and phylogenetic significance of Staphylinini from New Guinea
Source: Zookeys. 2012 Aug 1;(213):51–62. doi: 10.3897/zookeys.213.3210 (PMC3426874; doi:10.3897/zookeys.213.3210)
Supplement: XML Treatment for Euryporus multicavus [file zookeys.213.3210-treatment4.xml]

<!DOCTYPE tp:taxon-treatment
  PUBLIC "-//TaxonX//DTD Taxonomic Treatment Publishing DTD v0 20100105//EN" "tax-treatment-NSO.dtd">
<tp:taxon-treatment xmlns:tp="http://www.plazi.org/taxpub"><tp:treatment-meta><mixed-citation publication-type="journal"><person-group><name><surname>Solodovnikov</surname><given-names>Alexey</given-names></name></person-group><article-title>Revised concept of the genus 
                    <italic>Euryporus</italic> Erichson (Coleoptera, Staphylinidae, Staphylininae) and phylogenetic significance of Staphylinini from New Guinea
                </article-title><source>Zookeys</source><day>1</day><month>8</month><year>2012</year><volume>2012</volume><issue>213</issue><fpage>51</fpage><lpage>62</lpage><pub-id pub-id-type="doi">10.3897/zookeys.213.3210</pub-id></mixed-citation></tp:treatment-meta><tp:nomenclature><tp:taxon-name>
                        <tp:taxon-name-part taxon-name-part-type="genus">Euryporus</tp:taxon-name-part>
                        <tp:taxon-name-part taxon-name-part-type="species">multicavus</tp:taxon-name-part>
                    <object-id xmlns:xlink="http://www.w3.org/1999/xlink" xlink:type="simple">http://species-id.net/wiki/Euryporus_multicavus</object-id>
                    </tp:taxon-name><tp:taxon-authority>Last, 1980</tp:taxon-authority><tp:taxon-status xmlns:xlink="http://www.w3.org/1999/xlink" xlink:type="simple">non Euryporus, Staphylinini incertae sedis</tp:taxon-status><xref ref-type="fig" rid="F2">Figures 8</xref><xref ref-type="fig" rid="F3">–11</xref></tp:nomenclature><tp:treatment-sec sec-type="Type material examined"><title>Type material examined.</title><p><bold>Papua New Guinea:</bold> Holotype, male, “New Guinea SE Kiunga, 1.VIII. 1969/ No. NGK-R. 1 leg. Dr. Ballogh/ Holotypus 1980 male [symbol] <italic><tp:taxon-name>Euryporus multicosus</tp:taxon-name></italic> [sic!] Last [standard HNHM curatorial label] / <italic><tp:taxon-name>Euryporus multicosus</tp:taxon-name></italic> [sic!] sp. n. H.R. Last det., Type male [symbol] [H.R. Last's label]” (HNHM); paratype, male, “New Guinea SE Kiunga, 23.VII-2.VIII.1969/ No. NGK-B.3. leg. Dr. Ballogh/ <italic><tp:taxon-name>Euryporus multicavus</tp:taxon-name></italic> sp. n. H.R. Last det., Paratype [H.R. Last's label]/ <tp:taxon-name>Staphylinini</tp:taxon-name> genus nov.? A. Solodovnikov det. 2012” (MMUE).</p><p><italic>Comments</italic>. As in the above described case, <italic><tp:taxon-name>Euryporus multicavus</tp:taxon-name></italic> is strikingly different from the Palearctic <italic><tp:taxon-name>Euryporus</tp:taxon-name></italic> in habitus (cf. <xref ref-type="fig" rid="F1">Figs 1</xref> and <xref ref-type="fig" rid="F4">8</xref>), but <xref ref-type="bibr" rid="B11">Last (1980)</xref> did not explain why his species was assigned to that genus. Based on the structure of head (rudimentary infraorbital ridges (<xref ref-type="fig" rid="F4">Fig. 11</xref>); present dorsal basal ridge on the neck), prothorax (superior marginal line inflected inwards under anterior angles of pronotum; pronotal hypomera visible from lateral view; anterior angles of pronotum not strongly protruding over anterior margin of pronthorax), legs (lacking empodial setae) and other characters, it is clear that <italic><tp:taxon-name>Euryporus multicavus</tp:taxon-name></italic> is not congeneric with <italic><tp:taxon-name>Euryporus</tp:taxon-name></italic> and even does not belong to the subtribe <tp:taxon-name>Quediina</tp:taxon-name>. On the other hand, the combination of characters of that species does not allow its unambiguous placement in any of the currently recognized subtribes of <tp:taxon-name>Staphylinini</tp:taxon-name>.</p><p>Because of the short and stout labial palps with dilated last segment, shape of the mandibles (<xref ref-type="fig" rid="F4">Fig. 11</xref>), strongly foveate surface of the apical abdominal segments, and the overall habitus (<xref ref-type="fig" rid="F4">Fig. 8</xref>)remotely resembling <italic><tp:taxon-name>Tympanophorus</tp:taxon-name></italic>, I assume that “<italic>Euryporus” multicavus</italic> is phylogenetically close to the <italic><tp:taxon-name>Tympanophorus</tp:taxon-name></italic>-lineage of the subtribe <tp:taxon-name>Anisolinina</tp:taxon-name> (as defined in <xref ref-type="bibr" rid="B19">Schillhammer 2004</xref>). But the absence of the elevated ridge on the mesosternum, absence of empodial setae, sexually dimorphic sternite VII (with slight medio-apical incision in male) and strongly reduced para<!--PageBreak--><!--PageBreak-->mere of the aedeagus (<xref ref-type="fig" rid="F4">Fig. 10</xref>), cast doubts on such affinity. At least the absence of empodial setae and extremely reduced paramere of the aedeagus are shared by “<italic>Euryporus” multicavus</italic> with several species from New Guinea described in the genera <italic><tp:taxon-name>Philonthus</tp:taxon-name></italic> and <italic><tp:taxon-name>Hesperus</tp:taxon-name></italic>. But, except <italic><tp:taxon-name>Hesperus warisensis</tp:taxon-name></italic> moved to that genus here, none of those species have robust and dilated labial palpi, and all of them differ from “<italic>Euryporus” multicavus</italic> in other details. It is possible that “<italic>Euryporus” multicavus</italic> represents a new genus whose description must be postponed until a more inclusive phylogenetic study of relevant lineages is performed. Such study should be based not only on an extensive taxonomic revision of the hitherto poorly described relevant species but also include additional material from the collections of <tp:taxon-name>Staphylinini</tp:taxon-name> from New Guinea and adjacent regions, which I am aware of and which have remained largely untouched by modern workers.</p><fig id="F4" position="float" orientation="portrait"><label>Figures 8–11.</label><caption><p><italic>“Euryporus” multicavus</italic>, paratype: <bold>8</bold> habitus <bold>9</bold> body in ventral view <bold>10</bold> aedeagus in parameral view <bold>11</bold> head in ventral view.</p></caption><graphic xmlns:xlink="http://www.w3.org/1999/xlink" xlink:href="ZooKeys-213-051-g004.jpg" position="float" orientation="portrait" xlink:type="simple"/></fig></tp:treatment-sec><tp:treatment-sec><!--Section generated to contain objects referenced in tp:taxon-treatment.--><fig id="F2" position="float" orientation="portrait"><label>Figure 2.</label><caption><p><italic><tp:taxon-name>Tympanophorus argentatus</tp:taxon-name></italic>, holotype, habitus.</p></caption><graphic xmlns:xlink="http://www.w3.org/1999/xlink" xlink:href="ZooKeys-213-051-g002.jpg" position="float" orientation="portrait" xlink:type="simple"/></fig><fig id="F3" position="float" orientation="portrait"><label>Figures 3–7.</label><caption><p><italic><tp:taxon-name>Hesperus warisensis</tp:taxon-name></italic>, holotype: <bold>3</bold> habitus <bold>4</bold> body in ventral view <bold>5</bold> head in ventral view <bold>6</bold> right side of pronotum in lateral view <bold>7</bold> left side of pronotum in lateral view. Blue arrow shows “fake” superior line of pronotum.</p></caption><graphic xmlns:xlink="http://www.w3.org/1999/xlink" xlink:href="ZooKeys-213-051-g003.jpg" position="float" orientation="portrait" xlink:type="simple"/></fig><fig id="F1" position="float" orientation="portrait"><label>Figure 1.</label><caption><p><italic><tp:taxon-name>Euryporus picipes</tp:taxon-name></italic>, habitus.</p></caption><graphic xmlns:xlink="http://www.w3.org/1999/xlink" xlink:href="ZooKeys-213-051-g001.jpg" position="float" orientation="portrait" xlink:type="simple"/></fig></tp:treatment-sec><ref-list><ref id="B11"><mixed-citation xmlns:xlink="http://www.w3.org/1999/xlink" xlink:type="simple"><person-group><name name-style="western"><surname>Last</surname><given-names>HR</given-names></name></person-group> (<year>1980</year>)<article-title> Records of New Guinea Staphylinidae (Coleoptera) in the Hungarian Natural History Museum.</article-title><source>Annales Historico-Naturales Musei Nationalis Hungarici </source><volume>72</volume>: <fpage>139</fpage>-<lpage>161</lpage>.</mixed-citation></ref><ref id="B19"><mixed-citation xmlns:xlink="http://www.w3.org/1999/xlink" xlink:type="simple"><person-group><name name-style="western"><surname>Schillhammer</surname><given-names>H</given-names></name></person-group> (<year>2004</year>)<article-title> Critical notes on the subtribe Anisolinina with descriptions of nine new species (Coleoptera: Staphylinidae: Staphylininae).</article-title><source>Koleopterologische Rundschau </source><volume>74</volume>: <fpage>251</fpage>-<lpage>277</lpage>.</mixed-citation></ref></ref-list></tp:taxon-treatment>
